# Supplementary material for: TNFR1 Suppression by XPro1595 Reduces Peripheral Neuropathies Associated with Perineural Invasion in Female Mice
Source: Cells. 2025 Nov 7;14(22):1749. doi: 10.3390/cells14221749 (PMC12651030; doi:10.3390/cells14221749)
Supplement: Supplementary file 1 [file cells-14-01749-s001.zip]

Archive with 1 entries (1 files):
- cells-3924103-supplementary.pdf
